# Supplementary material for: Building Social Networks for Maternal and Newborn Health in Poor Urban Settlements: A Cross-Sectional Study in Bangladesh
Source: PLoS One. 2015 Apr 24;10(4):e0123817. doi: 10.1371/journal.pone.0123817 (PMC4409321; doi:10.1371/journal.pone.0123817)
Supplement: S1 Table — (XLS) [file pone.0123817.s001.xls]

## Sheet: Sheet1
	Table S1. Soble test of significant mediation effects of CHWs
	Mediation	Regression		Sobel Test
		Coefficient	SE	Value	SE	Z	P value
	a. Use of trained birth attendant at delivery
	Manoshi participation → The influence of CHWs	0.31	0.03	0.04	0.009	4.663	<0.001
	The influence of CHWs → Trained birth attendant	0.14	0.03
	b. Received postnatal care
	Manoshi participation → The influence of CHWs	0.31	0.03	0.05	0.008	6.186	<0.001
	The influence of CHWs → Postnatal care use	0.16	0.02
	c. Provided colostrum as first food to newborn
	Manoshi participation → The influence of CHWs	0.31	0.03	0.02	0.005	3.499	<0.001
	The influence of CHWs → Colostrum giving	0.06	0.02
	For the use of a trained birth attendant at delivery, around 20% of total effect was mediated by the influence of Manoshi CHWs
	For postnatal care, around 36% of total effect was mediated by the influence of Manoshi CHWs
	For use of colostrum as a first food, around 15% of total effect was mediated by the influence of Manoshi CHWs
